# Supplementary material for: Gene expression profiling of epithelium-associated FcRL4+ B cells in primary Sjögren’s syndrome reveals a pathogenic signature
Source: J Autoimmun. Author manuscript; Available in PMC 2020 Jul 6. (PMC7337041; doi:10.1016/j.jaut.2020.102439)
Supplement: 3 [file NIHMS1601970-supplement-3.xlsx]

## Sheet: Supplementary Table 3
Ingenuity Canonical Pathways	-log(p-value)	Ratio	z-score
Glucocorticoid Receptor Signaling	6.23	0.0923	NaN
B Cell Receptor Signaling	4.7	0.103	1.213
Mitochondrial Dysfunction	4.63	0.105	NaN
Systemic Lupus Erythematosus In B Cell Signaling Pathway	4.56	0.0873	0.816
Senescence Pathway	4.56	0.0873	0.853
April Mediated Signaling	4.37	0.205	2.121
Regulation of IL-2 Expression in Activated and Anergic T Lymphocytes	4.31	0.135	NaN
B Cell Activating Factor Signaling	4.2	0.195	1.633
Cell Cycle: G1/S Checkpoint Regulation	4.06	0.149	0.632
Oxidative Phosphorylation	4.05	0.119	-0.832
GÎ±q Signaling	4.01	0.102	0.277
NF-ÎºB Activation by Viruses	3.98	0.134	-1.897
Opioid Signaling Pathway	3.91	0.085	0.218
FAT10 Cancer Signaling Pathway	3.83	0.174	1.414
Breast Cancer Regulation by Stathmin1	3.74	0.09	NaN
Protein Ubiquitination Pathway	3.73	0.0806	NaN
Sumoylation Pathway	3.69	0.117	0.333
Phospholipase C Signaling	3.67	0.0817	0.243
Protein Kinase A Signaling	3.57	0.0704	0
Assembly of RNA Polymerase II Complex	3.57	0.16	NaN
PI3K Signaling in B Lymphocytes	3.56	0.101	0.535
Role of BRCA1 in DNA Damage Response	3.41	0.125	0.447
TNFR2 Signaling	3.34	0.2	0
Reelin Signaling in Neurons	3.32	0.101	0.832
Role of NFAT in Regulation of the Immune Response	3.3	0.0884	0.832
Tec Kinase Signaling	3.29	0.0915	0
IL-10 Signaling	3.26	0.13	NaN
Apelin Endothelial Signaling Pathway	3.25	0.104	-0.302
Cardiac Hypertrophy Signaling	3.21	0.0792	-0.471
Chronic Myeloid Leukemia Signaling	3.11	0.107	NaN
Th1 and Th2 Activation Pathway	3.1	0.0877	NaN
RANK Signaling in Osteoclasts	3.08	0.114	0.378
CD28 Signaling in T Helper Cells	3.08	0.1	1
Th1 Pathway	3.05	0.0992	1.265
T Cell Receptor Signaling	3.04	0.105	NaN
Molecular Mechanisms of Cancer	3	0.0665	NaN
Integrin Signaling	2.97	0.0798	1.155
IL-1 Signaling	2.97	0.11	-0.707
Death Receptor Signaling	2.97	0.11	1.897
iCOS-iCOSL Signaling in T Helper Cells	2.84	0.0991	0.707
Androgen Signaling	2.61	0.0882	0.816
Th2 Pathway	2.61	0.0882	0
IL-15 Production	2.54	0.0909	NaN
Hereditary Breast Cancer Signaling	2.51	0.0857	NaN
NADH Repair	2.47	0.667	NaN
Apelin Muscle Signaling Pathway	2.46	0.211	-1
Apelin Pancreas Signaling Pathway	2.44	0.136	-0.816
Hypoxia Signaling in the Cardiovascular System	2.44	0.108	NaN
Endocannabinoid Cancer Inhibition Pathway	2.43	0.0839	0
IL-8 Signaling	2.43	0.075	-0.832
iNOS Signaling	2.39	0.133	-0.447
Regulation of Actin-based Motility by Rho	2.32	0.0957	0.378
Production of Nitric Oxide and Reactive Oxygen Species in Macrophages	2.28	0.0745	-0.577
Systemic Lupus Erythematosus Signaling	2.26	0.0699	NaN
Phagosome Maturation	2.24	0.0795	NaN
Chemokine Signaling	2.23	0.1	0
Role of PI3K/AKT Signaling in the Pathogenesis of Influenza	2.22	0.109	1.134
Colorectal Cancer Metastasis Signaling	2.2	0.0672	-0.277
fMLP Signaling in Neutrophils	2.19	0.0862	0.632
CD40 Signaling	2.18	0.108	0.816
RAR Activation	2.18	0.0725	NaN
Apoptosis Signaling	2.17	0.0909	0
Primary Immunodeficiency Signaling	2.16	0.12	NaN
PEDF Signaling	2.16	0.0976	-0.816
Amyloid Processing	2.16	0.12	NaN
Role of NFAT in Cardiac Hypertrophy	2.16	0.0701	0
PKCÎ¸ Signaling in T Lymphocytes	2.15	0.0774	0
Apelin Cardiac Fibroblast Signaling Pathway	2.15	0.174	-1
Inhibition of ARE-Mediated mRNA Degradation Pathway	2.04	0.082	0
CD27 Signaling in Lymphocytes	2.04	0.113	0
Type II Diabetes Mellitus Signaling	2.02	0.0775	0
Aryl Hydrocarbon Receptor Signaling	2	0.0769	1.633
IL-15 Signaling	1.98	0.0986	NaN
Actin Nucleation by ARP-WASP Complex	1.95	0.0972	-0.447
T Helper Cell Differentiation	1.91	0.0959	NaN
Pancreatic Adenocarcinoma Signaling	1.91	0.0826	-1.342
mTOR Signaling	1.88	0.0667	-1
GÎ±12/13 Signaling	1.86	0.0769	0
HGF Signaling	1.86	0.0811	0
Relaxin Signaling	1.85	0.0733	-0.333
Germ Cell-Sertoli Cell Junction Signaling	1.84	0.0702	NaN
FcÎ³ Receptor-mediated Phagocytosis in Macrophages and Monocytes	1.82	0.0851	0.707
ERK/MAPK Signaling	1.81	0.0674	-2.496
Hepatic Fibrosis Signaling Pathway	1.81	0.0571	0.655
Sonic Hedgehog Signaling	1.79	0.138	0
Cardiac Hypertrophy Signaling (Enhanced)	1.77	0.0534	0.784
Induction of Apoptosis by HIV1	1.76	0.0984	1.633
IL-2 Signaling	1.76	0.0984	-1.633
Autophagy	1.76	0.0984	NaN
Î³-linolenate Biosynthesis II (Animals)	1.73	0.176	NaN
Regulation of eIF4 and p70S6K Signaling	1.72	0.0701	NaN
Role of Osteoblasts, Osteoclasts and Chondrocytes in Rheumatoid Arthritis	1.72	0.0636	NaN
Activation of IRF by Cytosolic Pattern Recognition Receptors	1.69	0.0952	0.816
Cyclins and Cell Cycle Regulation	1.69	0.0864	-0.447
Sperm Motility	1.67	0.0628	0.378
IL-17A Signaling in Airway Cells	1.66	0.0938	0.816
Apelin Adipocyte Signaling Pathway	1.66	0.0854	-1.134
EIF2 Signaling	1.66	0.0625	0.333
4-1BB Signaling in T Lymphocytes	1.64	0.125	NaN
SAPK/JNK Signaling	1.63	0.0784	-2.121
G-Protein Coupled Receptor Signaling	1.6	0.0588	NaN
Cell Cycle: G2/M DNA Damage Checkpoint Regulation	1.6	0.102	-0.447
GADD45 Signaling	1.59	0.158	NaN
IL-4 Signaling	1.58	0.0824	NaN
TNFR1 Signaling	1.56	0.1	-0.447
IL-6 Signaling	1.56	0.072	-0.333
Phagosome Formation	1.56	0.072	NaN
MIF-mediated Glucocorticoid Regulation	1.56	0.118	0
Role of JAK1 and JAK3 in Î³c Cytokine Signaling	1.52	0.087	NaN
PPARÎ±/RXRÎ± Activation	1.52	0.0632	-1.265
TWEAK Signaling	1.52	0.114	2
IL-17A Signaling in Fibroblasts	1.52	0.114	NaN
AMPK Signaling	1.51	0.0613	-0.707
Interferon Signaling	1.48	0.111	0
Lymphotoxin Î² Receptor Signaling	1.47	0.0943	1
Methylthiopropionate Biosynthesis	1.47	1	NaN
GNRH Signaling	1.45	0.0636	-1.897
Leucine Degradation I	1.45	0.222	NaN
Type I Diabetes Mellitus Signaling	1.44	0.0721	0.707
Rac Signaling	1.42	0.0714	-0.707
Signaling by Rho Family GTPases	1.39	0.0574	0.302
Ethanol Degradation IV	1.37	0.13	NaN
Dolichyl-diphosphooligosaccharide Biosynthesis	1.36	0.2	NaN
Î±-Adrenergic Signaling	1.36	0.0737	NaN
RhoGDI Signaling	1.35	0.0611	-0.707
Estrogen Receptor Signaling	1.34	0.0657	NaN
Iron homeostasis signaling pathway	1.34	0.0657	NaN
Role of JAK1, JAK2 and TYK2 in Interferon Signaling	1.33	0.125	NaN
Sphingosine-1-phosphate Signaling	1.33	0.0684	-1.89
Role of Tissue Factor in Cancer	1.33	0.0684	NaN
Insulin Receptor Signaling	1.31	0.0647	0.333
Renin-Angiotensin Signaling	1.31	0.0678	-1.414
Role of PKR in Interferon Induction and Antiviral Response	1.3	0.0976	NaN
IL-7 Signaling Pathway	1.3	0.0769	-1.342
Natural Killer Cell Signaling	1.29	0.0672	NaN
Semaphorin Signaling in Neurons	1.27	0.0833	NaN
MIF Regulation of Innate Immunity	1.27	0.0952	0
Hepatic Fibrosis / Hepatic Stellate Cell Activation	1.26	0.0591	NaN
IL-17 Signaling	1.25	0.075	NaN
JAK/Stat Signaling	1.25	0.075	0
Estrogen-mediated S-phase Entry	1.24	0.115	NaN
Glycolysis I	1.24	0.115	NaN
Gluconeogenesis I	1.24	0.115	NaN
NRF2-mediated Oxidative Stress Response	1.22	0.0582	-1.342
LPS-stimulated MAPK Signaling	1.21	0.0732	-1.633
Role of RIG1-like Receptors in Antiviral Innate Immunity	1.2	0.0909	NaN
Huntington's Disease Signaling	1.2	0.0549	-0.447
Flavin Biosynthesis IV (Mammalian)	1.17	0.5	NaN
GDP-L-fucose Biosynthesis I (from GDP-D-mannose)	1.17	0.5	NaN
Cardiolipin Biosynthesis II	1.17	0.5	NaN
Glycine Biosynthesis I	1.17	0.5	NaN
P2Y Purigenic Receptor Signaling Pathway	1.16	0.063	-0.707
Synaptogenesis Signaling Pathway	1.15	0.0513	0.5
BMP signaling pathway	1.15	0.0706	0
Netrin Signaling	1.15	0.0769	0.447
Pyridoxal 5'-phosphate Salvage Pathway	1.15	0.0769	-0.447
GÎ±s Signaling	1.13	0.0654	-1.134
PI3K/AKT Signaling	1.12	0.0575	-1.414
Ephrin A Signaling	1.12	0.0851	NaN
Antioxidant Action of Vitamin C	1.1	0.0642	0.447
Ceramide Signaling	1.09	0.0682	0
Colanic Acid Building Blocks Biosynthesis	1.09	0.143	NaN
Glioma Signaling	1.08	0.0636	0
CTLA4 Signaling in Cytotoxic T Lymphocytes	1.08	0.0674	NaN
Hematopoiesis from Pluripotent Stem Cells	1.07	0.0816	NaN
Acute Phase Response Signaling	1.06	0.0559	0
NF-ÎºB Signaling	1.06	0.0559	0
Altered T Cell and B Cell Signaling in Rheumatoid Arthritis	1.06	0.0667	NaN
Ephrin Receptor Signaling	1.05	0.0556	-0.333
GM-CSF Signaling	1.04	0.0714	0.447
Prostate Cancer Signaling	1.04	0.0659	NaN
Glutathione-mediated Detoxification	1.02	0.0938	NaN
Fatty Acid Î²-oxidation I	1.02	0.0938	NaN
HOTAIR Regulatory Pathway	1.02	0.0566	2.333
Calcium Signaling	1.02	0.0534	1
Dendritic Cell Maturation	1.01	0.0546	-0.632
Endocannabinoid Developing Neuron Pathway	1.01	0.0609	-2
L-carnitine Biosynthesis	1	0.333	NaN
Diphthamide Biosynthesis	1	0.333	NaN
Glutathione Biosynthesis	1	0.333	NaN
4-aminobutyrate Degradation I	1	0.333	NaN
Melatonin Signaling	1	0.0694	-0.447
Ephrin B Signaling	1	0.0694	1
Thrombin Signaling	0.996	0.0529	0.333
CCR5 Signaling in Macrophages	0.991	0.0638	0
IL-9 Signaling	0.991	0.0909	NaN
Vitamin-C Transport	0.991	0.125	NaN
Sertoli Cell-Sertoli Cell Junction Signaling	0.987	0.0541	NaN
Estrogen-Dependent Breast Cancer Signaling	0.967	0.0676	NaN
Glioma Invasiveness Signaling	0.967	0.0676	-1
p38 MAPK Signaling	0.963	0.0593	0.447
Communication between Innate and Adaptive Immune Cells	0.959	0.0625	NaN
Cardiac Î²-adrenergic Signaling	0.959	0.0567	-0.816
Role of IL-17A in Arthritis	0.951	0.0741	NaN
Angiopoietin Signaling	0.947	0.0667	1
HMGB1 Signaling	0.947	0.0545	0.707
Cholecystokinin/Gastrin-mediated Signaling	0.947	0.0588	0
ATM Signaling	0.943	0.0619	NaN
Salvage Pathways of Pyrimidine Ribonucleotides	0.943	0.0619	0
Nucleotide Excision Repair Pathway	0.936	0.0857	NaN
Erythropoietin Signaling	0.928	0.0658	NaN
CXCR4 Signaling	0.924	0.0539	-0.707
Nitric Oxide Signaling in the Cardiovascular System	0.91	0.0606	-0.816
VEGF Signaling	0.91	0.0606	-1
G Beta Gamma Signaling	0.907	0.0574	-1.89
Unfolded protein response	0.907	0.0714	0
Role of CHK Proteins in Cell Cycle Checkpoint Control	0.886	0.0702	1
Arsenate Detoxification I (Glutaredoxin)	0.886	0.25	NaN
Heme Degradation	0.886	0.25	NaN
Ascorbate Recycling (Cytosolic)	0.886	0.25	NaN
Acetate Conversion to Acetyl-CoA	0.886	0.25	NaN
CCR3 Signaling in Eosinophils	0.879	0.0565	NaN
Oxidative Ethanol Degradation III	0.866	0.105	NaN
GÎ±i Signaling	0.866	0.056	-0.378
NER Pathway	0.854	0.0583	-2.236
PPAR Signaling	0.839	0.0577	0
IGF-1 Signaling	0.839	0.0577	-1.633
p70S6K Signaling	0.815	0.0543	-1.134
PD-1, PD-L1 cancer immunotherapy pathway	0.81	0.0566	1.633
cAMP-mediated signaling	0.801	0.0482	-0.302
Virus Entry via Endocytic Pathways	0.799	0.0561	NaN
Telomerase Signaling	0.799	0.0561	NaN
2-ketoglutarate Dehydrogenase Complex	0.799	0.2	NaN
Eumelanin Biosynthesis	0.799	0.2	NaN
dTMP De Novo Biosynthesis	0.799	0.2	NaN
Glutamate Degradation III (via 4-aminobutyrate)	0.799	0.2	NaN
Folate Polyglutamylation	0.799	0.2	NaN
CDK5 Signaling	0.785	0.0556	-0.816
Phosphatidylglycerol Biosynthesis II (Non-plastidic)	0.764	0.0909	NaN
Adipogenesis pathway	0.757	0.0522	NaN
Hepatic Cholestasis	0.747	0.0489	NaN
PXR/RXR Activation	0.742	0.0615	NaN
BAG2 Signaling Pathway	0.742	0.0698	NaN
Role of Macrophages, Fibroblasts and Endothelial Cells in Rheumatoid Arthritis	0.74	0.0449	NaN
Osteoarthritis Pathway	0.73	0.0474	1.265
Calcium-induced T Lymphocyte Apoptosis	0.726	0.0606	1
Mitotic Roles of Polo-Like Kinase	0.726	0.0606	NaN
Crosstalk between Dendritic Cells and Natural Killer Cells	0.726	0.0562	NaN
Chondroitin and Dermatan Biosynthesis	0.726	0.167	NaN
Zymosterol Biosynthesis	0.726	0.167	NaN
Rapoport-Luebering Glycolytic Shunt	0.726	0.167	NaN
GDP-mannose Biosynthesis	0.726	0.167	NaN
IL-23 Signaling Pathway	0.724	0.0682	NaN
NGF Signaling	0.71	0.0526	-0.447
Glutathione Redox Reactions I	0.706	0.0833	NaN
TCA Cycle II (Eukaryotic)	0.706	0.0833	NaN
Sirtuin Signaling Pathway	0.706	0.0447	-0.302
Th17 Activation Pathway	0.699	0.0549	1.342
Glioblastoma Multiforme Signaling	0.693	0.0485	-0.447
PFKFB4 Signaling Pathway	0.684	0.0652	NaN
Role of JAK family kinases in IL-6-type Cytokine Signaling	0.68	0.08	NaN
SPINK1 General Cancer Pathway	0.68	0.058	-1
Superpathway of Serine and Glycine Biosynthesis I	0.666	0.143	NaN
Thioredoxin Pathway	0.666	0.143	NaN
Acetyl-CoA Biosynthesis I (Pyruvate Dehydrogenase Complex)	0.666	0.143	NaN
Aspartate Degradation II	0.666	0.143	NaN
Melanocyte Development and Pigmentation Signaling	0.662	0.0532	-1.342
Antiproliferative Role of TOB in T Cell Signaling	0.654	0.0769	NaN
Axonal Guidance Signaling	0.652	0.0412	NaN
Small Cell Lung Cancer Signaling	0.65	0.0563	NaN
Corticotropin Releasing Hormone Signaling	0.644	0.0483	-0.816
Leukocyte Extravasation Signaling	0.635	0.0457	-0.333
Adrenomedullin signaling pathway	0.635	0.0457	-0.707
PAK Signaling	0.625	0.0515	-1.342
GPCR-Mediated Integration of Enteroendocrine Signaling Exemplified by an L Cell	0.623	0.0548	0
Melanoma Signaling	0.614	0.06	NaN
Superoxide Radicals Degradation	0.614	0.125	NaN
Salvage Pathways of Pyrimidine Deoxyribonucleotides	0.614	0.125	NaN
Leptin Signaling in Obesity	0.609	0.0541	NaN
T Cell Exhaustion Signaling Pathway	0.604	0.0457	0.378
TREM1 Signaling	0.597	0.0533	1
FcÎ³RIIB Signaling in B Lymphocytes	0.597	0.0533	0
Role of p14/p19ARF in Tumor Suppression	0.585	0.069	NaN
Toll-like Receptor Signaling	0.583	0.0526	NaN
Neuropathic Pain Signaling In Dorsal Horn Neurons	0.58	0.0495	-0.447
Antiproliferative Role of Somatostatin Receptor 2	0.572	0.0519	-1
Pathogenesis of Multiple Sclerosis	0.572	0.111	NaN
Phosphatidylethanolamine Biosynthesis II	0.572	0.111	NaN
Folate Transformations I	0.572	0.111	NaN
Dopamine Receptor Signaling	0.572	0.0519	NaN
Phototransduction Pathway	0.567	0.0566	NaN
CREB Signaling in Neurons	0.558	0.0435	-1.134
Xenobiotic Metabolism Signaling	0.558	0.0418	NaN
Synaptic Long Term Potentiation	0.556	0.0465	-0.816
White Adipose Tissue Browning Pathway	0.556	0.0465	-1.633
IL-3 Signaling	0.547	0.0506	-1
G Protein Signaling Mediated by Tubby	0.544	0.0645	NaN
EGF Signaling	0.539	0.0545	NaN
Renal Cell Carcinoma Signaling	0.536	0.05	-1
Glycine Betaine Degradation	0.533	0.1	NaN
Ethanol Degradation II	0.524	0.0625	NaN
eNOS Signaling	0.521	0.044	-0.816
CNTF Signaling	0.511	0.0526	NaN
Glutamate Receptor Signaling	0.511	0.0526	NaN
Paxillin Signaling	0.51	0.0463	-2
Circadian Rhythm Signaling	0.507	0.0606	NaN
Ketogenesis	0.498	0.0909	NaN
Î³-glutamyl Cycle	0.498	0.0909	NaN
Cancer Drug Resistance By Drug Efflux	0.498	0.0517	NaN
Dopamine-DARPP32 Feedback in cAMP Signaling	0.492	0.0429	-0.378
DNA Methylation and Transcriptional Repression Signaling	0.489	0.0588	NaN
Actin Cytoskeleton Signaling	0.484	0.0413	-0.707
Regulation of the Epithelial-Mesenchymal Transition Pathway	0.476	0.0417	NaN
GPCR-Mediated Nutrient Sensing in Enteroendocrine Cells	0.474	0.0446	-0.447
PDGF Signaling	0.471	0.0465	-2
Cleavage and Polyadenylation of Pre-mRNA	0.467	0.0833	NaN
Guanosine Nucleotides Degradation III	0.467	0.0833	NaN
B Cell Development	0.457	0.0556	NaN
Tight Junction Signaling	0.456	0.0417	NaN
Systemic Lupus Erythematosus In T Cell Signaling Pathway	0.456	0.039	1.155
Wnt/Ca+ pathway	0.45	0.0484	NaN
Cell Cycle Regulation by BTG Family Proteins	0.441	0.0541	NaN
Neuroprotective Role of THOP1 in Alzheimer's Disease	0.44	0.0431	0
Fatty Acid Activation	0.44	0.0769	NaN
Acyl-CoA Hydrolysis	0.44	0.0769	NaN
Oleate Biosynthesis II (Animals)	0.44	0.0769	NaN
Leukotriene Biosynthesis	0.44	0.0769	NaN
Cholesterol Biosynthesis I	0.44	0.0769	NaN
Urate Biosynthesis/Inosine 5'-phosphate Degradation	0.44	0.0769	NaN
Cholesterol Biosynthesis II (via 24,25-dihydrolanosterol)	0.44	0.0769	NaN
Cholesterol Biosynthesis III (via Desmosterol)	0.44	0.0769	NaN
Gap Junction Signaling	0.439	0.0404	NaN
OX40 Signaling Pathway	0.433	0.0444	2
Fc Epsilon RI Signaling	0.432	0.0427	0.447
Role of NANOG in Mammalian Embryonic Stem Cell Pluripotency	0.417	0.042	-2
Regulation of Cellular Mechanics by Calpain Protease	0.417	0.0462	NaN
GP6 Signaling Pathway	0.417	0.042	0.447
tRNA Charging	0.413	0.0513	NaN
Isoleucine Degradation I	0.391	0.0667	NaN
Choline Biosynthesis III	0.391	0.0667	NaN
Adenosine Nucleotides Degradation II	0.391	0.0667	NaN
FAK Signaling	0.389	0.0421	NaN
Estrogen Biosynthesis	0.387	0.0488	NaN
Pyrimidine Ribonucleotides Interconversion	0.387	0.0488	NaN
Remodeling of Epithelial Adherens Junctions	0.386	0.0441	NaN
TGF-Î² Signaling	0.381	0.0417	0
Role of IL-17F in Allergic Inflammatory Airway Diseases	0.375	0.0476	NaN
Chondroitin Sulfate Degradation (Metazoa)	0.371	0.0625	NaN
Glutaryl-CoA Degradation	0.371	0.0625	NaN
Role of Pattern Recognition Receptors in Recognition of Bacteria and Viruses	0.367	0.039	0.447
p53 Signaling	0.366	0.0408	NaN
Atherosclerosis Signaling	0.366	0.0397	NaN
PTEN Signaling	0.366	0.0397	0.447
Oncostatin M Signaling	0.363	0.0465	NaN
Role of Hypercytokinemia/hyperchemokinemia in the Pathogenesis of Influenza	0.363	0.0465	NaN
Pyrimidine Ribonucleotides De Novo Biosynthesis	0.363	0.0465	NaN
tRNA Splicing	0.363	0.0465	NaN
Endocannabinoid Neuronal Synapse Pathway	0.353	0.0391	-0.447
Ubiquinol-10 Biosynthesis (Eukaryotic)	0.351	0.0588	NaN
Dermatan Sulfate Degradation (Metazoa)	0.351	0.0588	NaN
Mitochondrial L-carnitine Shuttle Pathway	0.351	0.0588	NaN
Histamine Degradation	0.351	0.0588	NaN
ERK5 Signaling	0.35	0.0417	NaN
Aldosterone Signaling in Epithelial Cells	0.343	0.038	NaN
Non-Small Cell Lung Cancer Signaling	0.341	0.0411	NaN
Cellular Effects of Sildenafil (Viagra)	0.333	0.0382	NaN
Differential Regulation of Cytokine Production in Macrophages and T Helper Cells by IL-17A and IL-17F	0.333	0.0556	NaN
Purine Nucleotides Degradation II (Aerobic)	0.333	0.0556	NaN
Role of Oct4 in Mammalian Embryonic Stem Cell Pluripotency	0.329	0.0435	NaN
Mouse Embryonic Stem Cell Pluripotency	0.329	0.0388	-2
Stearate Biosynthesis I (Animals)	0.329	0.0435	NaN
nNOS Signaling in Neurons	0.319	0.0426	NaN
Cardiomyocyte Differentiation via BMP Receptors	0.3	0.05	NaN
CDP-diacylglycerol Biosynthesis I	0.3	0.05	NaN
Fatty Acid Î±-oxidation	0.3	0.05	NaN
Inflammasome pathway	0.3	0.05	NaN
Agrin Interactions at Neuromuscular Junction	0.293	0.038	NaN
Ovarian Cancer Signaling	0.287	0.036	-1.342
Maturity Onset Diabetes of Young (MODY) Signaling	0.286	0.0476	NaN
Putrescine Degradation III	0.286	0.0476	NaN
Endoplasmic Reticulum Stress Pathway	0.286	0.0476	NaN
Prolactin Signaling	0.279	0.037	NaN
HER-2 Signaling in Breast Cancer	0.26	0.0357	NaN
Tryptophan Degradation III (Eukaryotic)	0.26	0.0435	NaN
HIPPO signaling	0.253	0.0353	NaN
IL-22 Signaling	0.247	0.0417	NaN
Tumoricidal Function of Hepatic Natural Killer Cells	0.247	0.0417	NaN
Cell Cycle Control of Chromosomal Replication	0.241	0.0357	NaN
IL-17A Signaling in Gastric Cells	0.237	0.04	NaN
Tryptophan Degradation X (Mammalian, via Tryptamine)	0.237	0.04	NaN
NAD Salvage Pathway II	0.225	0.0385	NaN
Superpathway of Cholesterol Biosynthesis	0.197	0.0345	NaN
Neuregulin Signaling	0	0.0312	NaN
Amyotrophic Lateral Sclerosis Signaling	0	0.0309	NaN
Synaptic Long Term Depression	0	0.0212	0
LPS/IL-1 Mediated Inhibition of RXR Function	0	0.0312	NaN
LXR/RXR Activation	0	0.0331	-2
VDR/RXR Activation	0	0.0128	NaN
TR/RXR Activation	0	0.0238	NaN
14-3-3-mediated Signaling	0	0.0236	NaN
Caveolar-mediated Endocytosis Signaling	0	0.0274	NaN
Clathrin-mediated Endocytosis Signaling	0	0.0311	NaN
IL-12 Signaling and Production in Macrophages	0	0.0303	NaN
Cytotoxic T Lymphocyte-mediated Apoptosis of Target Cells	0	0.0294	NaN
Thrombopoietin Signaling	0	0.0317	NaN
Role of Cytokines in Mediating Communication between Immune Cells	0	0.0185	NaN
Mechanisms of Viral Exit from Host Cells	0	0.0244	NaN
HIF1Î± Signaling	0	0.0265	NaN
Endothelin-1 Signaling	0	0.0319	-0.816
Factors Promoting Cardiogenesis in Vertebrates	0	0.0108	NaN
Docosahexaenoic Acid (DHA) Signaling	0	0.0263	NaN
FLT3 Signaling in Hematopoietic Progenitor Cells	0	0.025	NaN
Human Embryonic Stem Cell Pluripotency	0	0.0296	NaN
Growth Hormone Signaling	0	0.0141	NaN
Endometrial Cancer Signaling	0	0.0333	NaN
Allograft Rejection Signaling	0	0.0116	NaN
Autoimmune Thyroid Disease Signaling	0	0.0204	NaN
Acute Myeloid Leukemia Signaling	0	0.0337	NaN
Thyroid Cancer Signaling	0	0.0196	NaN
Bladder Cancer Signaling	0	0.0206	NaN
Graft-versus-Host Disease Signaling	0	0.0208	NaN
Myc Mediated Apoptosis Signaling	0	0.0308	NaN
Cdc42 Signaling	0	0.0299	0.447
ILK Signaling	0	0.0316	-0.447
RhoA Signaling	0	0.0325	0
Role of Wnt/GSK-3Î² Signaling in the Pathogenesis of Influenza	0	0.0128	NaN
Nur77 Signaling in T Lymphocytes	0	0.0339	NaN
Role of MAPK Signaling in the Pathogenesis of Influenza	0	0.025	NaN
MSP-RON Signaling Pathway	0	0.0172	NaN
Role of JAK2 in Hormone-like Cytokine Signaling	0	0.0294	NaN
nNOS Signaling in Skeletal Muscle Cells	0	0.0244	NaN
VEGF Family Ligand-Receptor Interactions	0	0.0238	NaN
ErbB Signaling	0	0.0213	NaN
ErbB2-ErbB3 Signaling	0	0.0308	NaN
ErbB4 Signaling	0	0.0299	NaN
GDNF Family Ligand-Receptor Interactions	0	0.0263	NaN
Thyroid Hormone Metabolism II (via Conjugation and/or Degradation)	0	0.0263	NaN
Nicotine Degradation III	0	0.0179	NaN
Dopamine Degradation	0	0.0333	NaN
D-myo-inositol-5-phosphate Metabolism	0	0.0258	1
Melatonin Degradation I	0	0.0167	NaN
Phospholipases	0	0.0317	NaN
Chondroitin Sulfate Biosynthesis	0	0.0179	NaN
Dermatan Sulfate Biosynthesis	0	0.0169	NaN
D-myo-inositol (1,4,5,6)-Tetrakisphosphate Biosynthesis	0	0.0286	1
Nicotine Degradation II	0	0.0154	NaN
Superpathway of Inositol Phosphate Compounds	0	0.0254	0.447
Serotonin Degradation	0	0.0299	NaN
D-myo-inositol (3,4,5,6)-tetrakisphosphate Biosynthesis	0	0.0286	1
3-phosphoinositide Degradation	0	0.0325	1.342
3-phosphoinositide Biosynthesis	0	0.0305	0.447
Triacylglycerol Biosynthesis	0	0.0244	NaN
Chondroitin Sulfate Biosynthesis (Late Stages)	0	0.0208	NaN
Superpathway of Melatonin Degradation	0	0.0154	NaN
Noradrenaline and Adrenaline Degradation	0	0.0286	NaN
Epithelial Adherens Junction Signaling	0	0.0263	NaN
Agranulocyte Adhesion and Diapedesis	0	0.0156	NaN
Granulocyte Adhesion and Diapedesis	0	0.0223	NaN
UVA-Induced MAPK Signaling	0	0.0204	NaN
UVB-Induced MAPK Signaling	0	0.0192	NaN
UVC-Induced MAPK Signaling	0	0.0196	NaN
STAT3 Pathway	0	0.0296	NaN
PCP pathway	0	0.0167	NaN
FGF Signaling	0	0.0238	NaN
GABA Receptor Signaling	0	0.0105	NaN
Wnt/Î²-catenin Signaling	0	0.0116	NaN
Neurotrophin/TRK Signaling	0	0.0263	NaN
Gustation Pathway	0	0.0325	NaN
Macropinocytosis Signaling	0	0.0263	NaN
Neuroinflammation Signaling Pathway	0	0.0333	0
SPINK1 Pancreatic Cancer Pathway	0	0.0333	NaN
Apelin Cardiomyocyte Signaling Pathway	0	0.0202	NaN
Complement System	0	0.027	NaN
Eicosanoid Signaling	0	0.0152	NaN
