# Supplementary material for: Gene expression profiling of epithelium-associated FcRL4+ B cells in primary Sjögren’s syndrome reveals a pathogenic signature
Source: J Autoimmun. Author manuscript; Available in PMC 2020 Jul 6. (PMC7337041; doi:10.1016/j.jaut.2020.102439)
Supplement: 2 [file NIHMS1601970-supplement-2.xls]

## Sheet: 20200113_res_CD27_CD307d_LRT_01
	log2FoldChange		padj
	FcRL4 vs. Memory	FcRL4 vs. Naive
FCRL4	25.5099	25.3938	2.93e-12
ILVBL	0.769983	-10.6133	3.79e-07
RGS16	-24.2995	-23.6602	6.38e-07
CBX1	0	-22.7008	8.1e-07
GPX7	-8.41519	17.3109	3.36e-06
KLF11	0	-18.2156	3.36e-06
VPS33A	7.44495	24.4813	3.69e-06
THEMIS2	11.0945	10.2955	7.78e-06
SYNCRIP	-5.79296	3.30923	1.65e-05
PMAIP1	-6.35472	-8.069	1.84e-05
VPREB3	-8.40369	-12.1259	1.84e-05
RP11.164H13.1	16.0599	-8.7819	1.89e-05
SAMSN1	-8.72656	2.62464	3.22e-05
LSMD1	6.05206	-3.45644	3.31e-05
SRGN	4.58641	6.33912	3.89e-05
RHOC	28.2285	28.3146	4.33e-05
NUDT22	-0.412085	-7.42165	4.45e-05
TEX9	-18.5516	0	4.45e-05
ABHD14B	9.06773	8.39892	4.49e-05
FCER2	0.14909	-8.91436	5.88e-05
PSMA1	-0.893896	-6.8375	6.12e-05
TAF9	-5.29801	-8.26512	6.13e-05
LCK	-9.45212	-7.20658	6.2e-05
FAM117A	1.913	-7.26496	7.41e-05
LYN	4.2762	25.1948	7.41e-05
TM7SF3	1.09889	-7.85689	7.41e-05
ZYX	5.6303	7.68929	8.03e-05
HCK	29.4366	6.62846	0.00011098
POLDIP3	-15.2694	-24.4745	0.000141853
SMCO4	10.8652	23.4923	0.000141853
SCAMP3	3.64093	5.301	0.000150811
DPP8	2.45034	-4.80753	0.000161071
TMEM159	-0.0199756	7.41213	0.000163715
BTN3A2	-1.52742	5.61967	0.000170341
ADPRHL2	-11.2596	-7.34769	0.000219744
C1orf162	16.728	-5.4654	0.000219744
NAT9	-12.423	-6.6811	0.000231018
NFKBID	-6.14504	-6.57611	0.000285046
SLPI	24.2882	24.3034	0.000285046
IL6	23.2595	8.73121	0.000291901
MIR22HG	24.3583	24.168	0.000305135
SASS6	-18.9184	-27.9977	0.000310472
DUSP4	6.44542	6.32443	0.00032427
EIF2S1	5.80366	-0.406364	0.00032623
FGR	6.2365	6.97326	0.000349957
ADAMTS13	26.6417	26.0039	0.000353127
DOCK11	-0.0841711	7.08603	0.000381783
TIMM13	25.8248	1.00045	0.000381783
SNHG1	-4.31181	-5.57235	0.000406369
WDR75	0	-24.0334	0.000472124
WDR60	-8.71622	-3.93728	0.000528353
RHOBTB2	23.5971	6.84045	0.000589061
ADAM8	7.51435	10.6883	0.000641865
YDJC	-6.61377	-9.50482	0.000641865
HAUS8	-0.965728	-10.5004	0.000748706
NFKB1	10.8787	7.2783	0.000748706
ARHGEF3	22.5256	22.6972	0.000812971
PRDM15	29.9999	7.10695	0.000812971
CYTH4	1.09734	8.65488	0.000862257
ETV6	0.915275	6.39771	0.000862257
IFIT3	-24.3383	0	0.000890619
SCAMP2	-2.4866	4.01495	0.000890619
ENAM	-8.25989	-3.21153	0.000944495
IFI27L2	6.06501	8.37098	0.000944495
ATF7IP2	4.72546	-3.73071	0.00097739
IQCG	25.9512	8.74214	0.0010813
MXD3	4.77909	7.89194	0.00108252
SSNA1	-8.67607	-7.18152	0.00112664
PRR4	5.06985	7.83942	0.00114361
GPANK1	5.12913	8.86173	0.00120141
MZB1	-10.9148	-8.40183	0.00122564
NAGA	-6.8546	16.8448	0.00126876
SNORD13	-3.34363	-3.56585	0.00134895
GPR82	7.92713	28.0586	0.00136976
KDM4C	-5.12721	1.11347	0.00143465
ZNF250	-5.78478	0.970527	0.00143465
NELFE	24.5888	4.54704	0.00154363
RP11.876N24.2	-18.3135	-9.60652	0.00161218
TMEM11	-24.7228	-21.5353	0.00161376
PRKAR1A	-5.3583	-6.51635	0.00162198
PPL	26.5352	26.2657	0.00168286
CTC.429P9.3	-4.45594	-0.204045	0.00170452
GPR18	4.35465	-4.75289	0.00170452
BLVRA	23.1714	8.1848	0.00174161
CXCR5	-5.90653	-3.67916	0.00174161
GSPT1	-1.86349	-6.13497	0.00175726
RSL24D1	7.04159	0.550991	0.00176088
TCL1A	-0.00101801	-5.46751	0.00178978
RNF149	4.1609	1.84234	0.00182176
LRCH1	0.844768	-5.85835	0.00190048
SSR1	-0.848584	5.44651	0.00195817
PMF1	-9.48807	-6.97056	0.00199331
TRIB2	7.87866	0.118594	0.00199331
MYBBP1A	-2.66803	-9.5302	0.00205767
CCR5	24.5581	24.0899	0.00210661
EEA1	6.54879	3.08427	0.00210661
CASP4	6.59428	5.66638	0.00217854
SLC25A1	6.63454	12.7457	0.00217854
CCDC115	8.56092	3.40821	0.00223506
PTP4A1	-2.57289	2.01453	0.00225697
RNF2	0.403943	4.45303	0.00228482
PAXIP1.AS1	-8.70078	21.169	0.00233566
SMIM11	-0.744026	4.84275	0.00235334
TCF12	3.31572	-8.91857	0.00235334
TMEM219	-7.16791	-7.63703	0.00255505
ANKRD26	-8.24176	-5.8643	0.00257165
CHMP4A	4.01698	4.31676	0.0025718
HTN3	1.81014	10.7362	0.0025718
PRMT2	6.82649	1.03713	0.0025718
STATH	7.68288	11.8866	0.00288838
CD97	10.5773	4.0531	0.00293795
ADAT2	5.73201	-7.24519	0.00301284
FAHD1	0.380277	24.0067	0.00301596
ERC1	-0.275364	-8.7691	0.0030192
SMAP1	3.10853	9.46219	0.00306078
MPEG1	3.85419	8.19855	0.00328013
SAMD9L	4.09087	8.75938	0.00345547
COMMD10	-6.62036	0.885292	0.00351505
HDAC5	-6.38878	2.44603	0.00364625
ATOX1	-6.5054	-10.7828	0.00371961
E2F4	-4.11124	1.96284	0.00371961
KLF10	-7.39832	-9.33923	0.00371961
PSMC3	-7.73016	-3.46674	0.00371961
PSMG3	0.472214	4.20693	0.00371961
RHOB	-4.44672	-2.28998	0.00371961
X2.Mar	4.54541	4.51663	0.00371961
ABCF1	-4.46434	-8.94747	0.00383292
RBM23	-6.01895	-8.38745	0.00383292
CDCA7	21.7372	-5.57245	0.00393155
FAM46C	-4.3543	-3.98617	0.00393155
GPATCH2	24.6306	2.44848	0.00393155
GPR34	8.2802	10.6229	0.00393155
PRH2	7.7201	10.9134	0.00393155
CCDC90B	3.64817	-4.13995	0.00395412
OTUD1	-4.27069	-7.29023	0.00395412
FLAD1	1.21006	5.93688	0.00425154
SSR4	-2.12038	2.79248	0.00446109
TBX21	8.15955	7.12926	0.00458819
IL4R	-5.53581	-7.8544	0.00486758
DHX15	-5.9727	-2.76258	0.00499399
CINP	22.5521	7.554	0.00528563
CAPNS1	4.05832	4.98698	0.00537763
SF3B5	-1.01732	-9.18181	0.00537763
WASF2	-5.76188	-5.74026	0.00537763
NFKBIA	-6.39537	-5.8597	0.00539089
RNU7.47P	22.5943	22.5816	0.00539089
TMCC1	-18.4454	-12.7963	0.00539089
TMEM203	-7.09385	-0.519091	0.00539089
RP11.66N24.4	-8.301	-6.40192	0.00550138
IGHM	-0.751469	-2.83395	0.00558348
EIF2A	-6.84888	-5.61277	0.0057458
RIT1	-5.59182	0.668144	0.0057458
P4HTM	-15.4485	-22.8423	0.00578476
PNOC	-9.36553	-5.95519	0.00578476
CLTC	3.9056	7.19295	0.00580169
IL27RA	8.04836	3.2992	0.00582479
NFU1	-14.4631	-6.15169	0.00590907
PSMB2	-7.52504	-1.18818	0.00590907
SLC1A6	29.8384	9.17019	0.00590907
IVD	1.71729	6.57094	0.00596786
CCDC167	9.68366	-1.52753	0.00617139
PIK3CG	-9.2484	-3.9971	0.00617139
RP11.33B1.1	3.69325	5.29409	0.0065376
TRAC	4.36153	8.78288	0.00689984
ZNF148	2.73513	-4.15048	0.00689984
REPIN1	6.8536	-0.577864	0.00690599
C10orf76	0	-21.5614	0.00709335
LYL1	-6.88291	-7.09564	0.00728084
RBM22	-7.64001	-5.75842	0.00737983
XIST	-1.18958	3.19101	0.00753425
TLK1	-2.95045	-1.1487	0.00795255
HLA.DPA1	2.24479	0.951688	0.00812827
EIF3I	6.41491	-2.61455	0.00817804
MAP3K14	8.76369	3.51924	0.00831942
UBXN1	-4.41163	-2.92869	0.00835164
DNAJC10	-1.75169	-4.97257	0.008355
NFATC2	2.85976	9.38696	0.00836664
MEF2A	4.96051	4.76052	0.0084122
CCDC141	6.37577	4.13924	0.00863232
CYTH1	3.2382	4.81145	0.00875596
ORC3	-20.7487	-22.8528	0.00875596
PTK2B	-2.06281	5.2955	0.00875923
PRKRA	-11.3977	-7.32706	0.00884108
GSN	5.89506	6.63824	0.00889371
STMN1	-10.7694	-7.02411	0.00889371
TMEM109	-4.96038	4.29704	0.00889371
SRGAP2	5.7699	2.82673	0.0089858
MRPS12	-9.00123	-0.829756	0.00904283
WDR43	-0.963398	-3.52626	0.00904283
SNHG6	-5.42557	-5.29469	0.00978446
ATP10D	-21.6989	-23.9262	0.0098915
C9orf37	-8.00067	-0.872626	0.00991049
TSTA3	-7.98771	-5.12522	0.00991049
RNF38	21.3207	-1.65979	0.00997985
AC006129.4	-22.4225	-16.7618	0.0100025
TNFRSF13B	3.01045	5.41471	0.0100025
COMMD7	1.36808	8.86377	0.0100745
GNG7	-4.26438	0.236904	0.0100745
MAD2L2	-3.57528	3.30501	0.0101437
SMARCA4	-25.0676	-22.4971	0.0102193
SLC35D1	-0.379501	9.09482	0.0102951
TET2	11.0976	2.20214	0.0103235
ARID2	1.08574	-3.48503	0.010385
SHMT2	17.9805	-4.73039	0.010385
WIPF1	1.34611	-3.20502	0.010385
SEMA4B	7.57347	-0.0861383	0.0108226
BPIFA2	24.5021	24.2105	0.0108769
KLF2	-4.09646	-2.93036	0.0109409
TTC1	-5.50324	3.97424	0.0109409
TMEM123	-0.819374	-7.01619	0.0113651
HMCES	-3.74129	-8.15128	0.0115926
ITGA4	-2.87262	-8.75036	0.0115987
COA1	-2.44067	-5.85369	0.0117713
EIF2B5	3.33646	-5.25472	0.0117781
PAPOLG	-6.31755	-2.51645	0.0117781
UNK	-21.6863	-18.9568	0.0117781
MRPS6	5.34043	9.70565	0.0119221
UNC50	4.41881	5.94855	0.0119221
PDHB	-2.36846	-8.16182	0.0120458
SELL	-3.08775	-5.93406	0.0121459
FOXN2	-3.90272	-1.0823	0.0122588
TXNRD1	-5.83541	18.8744	0.0122957
SLC25A36	3.15781	-2.41026	0.0123498
MRPS26	-5.98423	-7.9752	0.0124647
SH3TC1	26.5493	4.77927	0.0124647
TMCO1	3.25073	6.71227	0.0124818
PLEKHJ1	-1.46855	-5.09355	0.0126013
RFXANK	-8.36647	-4.69987	0.0127529
CCDC130	-1.73089	-6.86375	0.0127662
ITGAX	2.3445	4.86105	0.0127662
UVRAG	-3.841	2.51728	0.0127662
DTX3L	2.66605	4.07812	0.01282
HCST	4.5707	6.69235	0.0132517
EIF4ENIF1	4.69432	24.6514	0.0141178
SYK	0.920488	4.38746	0.0142115
CHD6	-9.1853	-7.75345	0.0145617
NT5C3B	-0.227164	-5.76633	0.0145617
RN7SL775P	25.5149	25.2095	0.0145617
BACH2	1.91432	-7.52583	0.0147717
CDC23	1.04699	-6.42393	0.0147717
HSD17B12	-6.31118	-8.77923	0.0147717
SMAD4	0.983496	-7.22185	0.0147717
FKBP15	-22.231	-21.7206	0.0148506
ADRBK1	-1.47194	-5.49206	0.0152568
IFNGR1	3.97843	3.36803	0.0152949
MFSD11	20.9198	-1.92074	0.0152949
RPL3P2	-0.366877	-2.03421	0.0152949
SPINK2	-18.5034	-16.0134	0.0152949
AKNA	3.28573	6.30083	0.0154466
ASCC2	-7.79898	-8.33147	0.0154466
CASC3	1.92699	3.94761	0.0154466
FAM129C	-4.13334	-3.06359	0.0154466
PDE4DIP	-7.03414	-1.65789	0.0154466
SIT1	-6.52342	-6.06627	0.0154466
BLCAP	0.407139	4.99804	0.0155583
CCDC82	-3.10394	3.48598	0.0155583
PCMT1	-5.57916	-7.04115	0.0155583
TMEM41B	-3.52523	-4.80707	0.0155583
TOP2B	9.12961	-1.31208	0.0155583
DAGLB	-9.81505	-4.27827	0.0156182
ANKMY1	0.81672	24.2011	0.0160729
CTR9	6.81339	2.15661	0.0163247
UBAP1	5.5097	25.5929	0.0163801
TTN	4.55838	2.07873	0.0165343
GMPPA	-6.90478	2.21808	0.0165507
FAM172A	-24.6366	-23.4113	0.0166397
SFI1	-4.94939	-7.28493	0.0166397
FN3KRP	-0.332726	6.8826	0.0166509
RPS28	-0.482645	-2.76546	0.0167557
MAP3K1	-4.38962	-2.92958	0.0172094
RP11.380G5.3	-2.13047	-3.37953	0.0172094
BHLHE40	8.26665	7.03422	0.0172167
ATP5H	9.35707	3.07378	0.0173008
VAV1	4.17017	2.95968	0.0178871
TBC1D27	2.3225	22.7002	0.0181307
RBM4B	-9.48953	0.203425	0.018567
SELM	-6.88108	-6.23459	0.018567
DDOST	0.296379	6.3434	0.0185965
COMMD9	-8.18932	-7.83858	0.018633
LYRM9	7.43689	4.87525	0.018633
TAPSAR1	-5.01695	0.892053	0.0189079
DDX26B	5.78482	3.12571	0.0191757
C4orf40	6.42659	27.9909	0.019223
WDR77	4.81959	-3.64971	0.019223
DCP2	-6.22015	-8.74772	0.0192889
SPIB	-3.46433	2.94168	0.0192889
OMA1	-4.0266	2.61035	0.0193613
ACSL1	2.30749	22.9889	0.0194733
RASSF4	23.0023	23.5835	0.0194733
CD6	-10.0524	-3.29672	0.0199503
SMAD3	-8.85115	-8.60412	0.0199503
SNORA42	23.8074	23.7375	0.0199503
PAX8.AS1	3.3545	5.29516	0.0199575
PRKX	9.66707	4.91005	0.0202362
GOPC	24.0138	-3.24816	0.0204254
GOLGA2	4.67593	5.84322	0.0209787
RBM38	-0.572107	-6.54822	0.0211994
HMGCL	7.04045	-2.50162	0.0215807
POP5	-0.447008	-8.43151	0.0215807
PSMD9	-1.77079	-6.25125	0.0215807
RPL36	1.52695	-1.18271	0.0215807
HLA.DPB2	2.65037	2.15774	0.0217625
MKRN2	-18.3035	-8.21005	0.0221343
ST14	-9.91115	3.1525	0.0223472
TUBA1B	-3.19897	-5.19396	0.0225019
AP3B1	23.301	-7.5099	0.0225944
CEP350	8.26815	2.09051	0.0227291
ADAM28	-1.85272	-4.55703	0.0230222
GEMIN7	1.13762	6.57468	0.0233039
PSMA5	0.427695	-2.04265	0.0233039
VPS41	-3.58074	1.58059	0.0236458
WDR34	-7.70079	-7.00438	0.0240858
DCTN1	29.6187	8.71572	0.0242359
PRB3	5.46993	6.18354	0.0243703
CCR7	-4.62237	-2.97014	0.0244369
OCIAD2	-6.89892	-4.57407	0.0244369
ITM2C	-3.81751	2.31665	0.0245384
AC096559.1	7.02899	6.52418	0.0247839
ALKBH5	-2.10903	-4.86812	0.0247839
B3GALT4	-3.57169	-10.4962	0.0247839
DECR1	-5.99949	-0.926669	0.0247839
GPAM	11.8278	-8.30968	0.0247839
RNF126	-8.03965	-1.91565	0.0247839
UTRN	4.53689	-1.30525	0.0247839
ZBTB44	-21.1518	-21.5738	0.0247839
ZNF706	-1.05001	3.93171	0.0247839
NRF1	-5.68836	18.1755	0.0248643
DIDO1	-3.92802	-1.72855	0.0254716
IGJ	-3.12458	-0.811312	0.0255896
MTRNR2L12	1.0815	2.08728	0.0258105
DPP7	4.04714	0.890291	0.0258988
MT.TL1	-1.76318	-3.21146	0.0259167
UBLCP1	20.7134	-1.5465	0.0262002
EXOSC10	-0.0405516	-4.79374	0.0263303
UQCRH	-0.80279	-4.63102	0.0264288
ATP6V1B2	-19.4553	-22.249	0.0264945
DYNLT3	-20.3664	-25.4346	0.0264945
FXR1	8.5275	4.2042	0.0264945
RNF170	-8.14542	-1.77936	0.0264945
RPL3P6	-0.680074	-1.9535	0.0264945
LMAN2	-6.23276	-1.31544	0.0265538
WDR26	-20.6213	-22.8891	0.026697
FAM102A	-3.68055	2.67764	0.0267605
CD58	-0.875976	-7.44759	0.0267824
DR1	-3.86275	-3.1368	0.0267824
PLD4	-0.00274237	4.60007	0.0267824
RGS2	1.11751	2.56101	0.0267824
AHSA2	1.95743	5.16363	0.0271787
FAM60A	-4.83623	-2.93618	0.0271787
ATAD2B	5.29414	8.26828	0.0272237
CDKN1A	-3.79628	-0.841911	0.0272237
CTSA	2.57071	5.24503	0.0272237
DERL2	2.99874	4.30633	0.0272237
MATR3	3.06867	-2.43294	0.0272237
PMPCA	-5.89112	-11.1147	0.0272237
RFTN1	-6.16495	-0.419811	0.0272237
YEATS4	-9.40982	-3.61266	0.0272237
MRPL33	-0.999173	-6.68105	0.0275966
PRKAA1	-2.22278	-6.75007	0.0276366
UBE2I	-4.17668	-4.70859	0.0278617
DPH5	4.34845	-8.47858	0.027928
SNHG7	-5.30188	-5.18175	0.027928
SORL1	-3.73187	-7.13152	0.027928
IRF3	1.90151	-5.48199	0.0280326
JAK1	-3.49739	-1.35183	0.0280326
JMJD8	-1.58599	-6.50984	0.0280326
NDUFAF4	-21.2951	-20.4647	0.0280326
SRRT	5.56635	3.6235	0.0280326
CLCN7	-7.47796	-0.813362	0.0281357
KDM3A	-8.57757	29.6789	0.0284595
MYEOV2	4.75866	-0.494222	0.0284595
MAP4K1	0.383056	4.00707	0.0284674
BRAP	-7.48232	1.35181	0.0286075
EWSR1	-3.33917	-3.47288	0.0296107
SRP54	-7.12579	-7.60468	0.0299051
CCDC94	6.30307	6.2657	0.029913
ELP6	4.92675	-3.04647	0.0306128
L3MBTL2	-8.72042	0.979999	0.0306564
DNPH1	0.56486	5.17357	0.0307374
ETFA	6.73711	0.247697	0.0307638
GOLGA1	24.8696	3.4314	0.0309299
AL590085.1	5.75764	26.7001	0.0309647
PTPN18	-0.984712	4.51262	0.0309647
CD40	-3.42548	-4.9604	0.0309784
HSCB	5.30111	4.12575	0.0309784
RP11.428G5.5	-6.3559	-5.57678	0.0312085
LDLRAD4	-5.86047	-3.77813	0.0312445
DCAKD	-3.28032	-0.324696	0.031354
E2F5	-7.69892	-6.35452	0.031354
PIEZO1	2.99449	9.52681	0.031354
RREB1	-0.012718	2.69141	0.031354
ING2	-19.882	-28.8155	0.031363
GPBP1L1	1.55567	3.59951	0.0314405
MDH2	-7.07935	-5.79159	0.0315531
IRF2	-3.69113	2.32149	0.0318074
GSS	30	9.47093	0.0318109
NEAT1	1.82594	2.74571	0.0318109
PTCD3	6.51538	5.61722	0.0318241
SEL1L3	-2.8764	-3.10087	0.0322605
STAM2	0.749816	6.24489	0.0322605
WDR82	-7.21356	-5.37481	0.0322605
ZMPSTE24	29.9956	0.642353	0.0322605
ISY1	-7.53914	-5.73318	0.0322619
OGDH	10.4207	8.7455	0.0326833
PROSER1	0.450993	-7.31639	0.032784
SFT2D1	-2.56138	1.35543	0.0331355
SNX1	-1.3748	-5.67073	0.0331355
TRNT1	-5.3679	6.30621	0.0336739
CTD.2369P2.2	-3.28928	-4.24285	0.0340121
MPV17	7.85138	-0.793686	0.0340121
EFTUD2	-4.07602	2.77888	0.0342784
NEIL1	-7.29163	-9.30833	0.0342859
BLM	-0.469909	5.43054	0.0343756
WDR33	-0.714401	-4.33212	0.0343756
CDK5RAP3	-2.17449	1.27331	0.0343897
OSTN.AS1	2.01949	5.59509	0.0343897
SMC3	-5.14661	-8.01551	0.0343897
ITGB2.AS1	5.26269	5.37927	0.0346418
NDUFS5	-3.17109	1.99444	0.0346418
PDE4B	4.74787	3.13551	0.0346418
SNX9	-6.50777	4.27494	0.0346418
ZDHHC21	0.982178	5.22292	0.0347058
CAMK1D	5.19077	-5.17631	0.0347141
SYT8	-3.72908	-1.39187	0.0347141
ATP6V0A1	7.04679	3.34702	0.0349127
RRP7A	-5.1945	-4.9206	0.0352941
ADPGK	-4.99851	2.02529	0.035319
FCRL5	4.62471	3.95744	0.035319
KLHDC3	-2.93123	-8.99954	0.035319
MEAF6	-2.34069	-7.82105	0.035319
NDEL1	9.33192	8.59128	0.035319
TAF1	6.69093	-1.84225	0.035319
NDUFS8	9.14575	5.02435	0.0355575
C19orf53	-0.111954	4.04862	0.0355681
KIAA2018	-5.76281	1.40125	0.0357173
TSC22D2	3.65383	1.46972	0.0357173
NBR1	-5.9469	1.17918	0.0359618
MLEC	7.45558	2.6568	0.0362568
PRKAG2	-7.6156	16.2136	0.0373776
HPS4	5.53152	2.24928	0.0382856
RAB8B	23.192	-1.71593	0.0384894
NUDT13	-0.137063	22.5477	0.0386772
RP11.175B9.3	-1.46473	-0.701099	0.0386772
DPH2	21.9112	3.44516	0.0393935
KBTBD8	-4.75154	3.04037	0.0393935
RP11.117D22.2	-0.151622	9.39432	0.0393935
SF3B2	-3.18064	1.56391	0.0407073
SEC11A	-5.62203	0.134074	0.0407109
YPEL3	-0.120683	4.98466	0.0407109
ANXA6	3.7364	-1.87958	0.0408042
LYG2	-18.0991	-12.2218	0.0408042
NUP210	1.14994	-4.64985	0.0408042
PTBP2	-4.05114	-3.68797	0.0408042
TRMT11	-0.773647	23.2482	0.0408042
HPS5	-4.50463	1.20651	0.0408209
FBXW2	5.79081	1.73068	0.0412812
SDAD1	4.87795	3.70287	0.0412812
SRGAP2B	28.8265	5.03598	0.0412812
TFG	-0.957886	5.43676	0.0412812
MIAT	1.718	6.8504	0.0424123
NCBP2.AS2	-6.24213	-9.75614	0.0424123
RPL34P27	-1.74862	-1.78244	0.0424123
Y_RNA.28	-1.66308	-2.92062	0.0424123
RAPGEF1	7.19929	1.71545	0.0425773
C19orf70	-4.0728	-2.34262	0.0426338
DDX20	-0.840925	-6.6025	0.0426338
NEIL2	-2.4266	2.93757	0.0426338
SLC30A5	-5.35922	-4.85666	0.0426338
NOLC1	-3.58634	-7.80787	0.0428938
SIRT5	8.15719	1.87531	0.0428938
ZC3H7A	-0.297171	-4.96357	0.0428938
MXD4	8.21462	0.950357	0.0430442
RPL39L	3.80884	0.659016	0.0431003
ACTR6	3.68827	-3.94887	0.043208
PREX1	1.21135	6.09803	0.043208
RP5.821D11.7	4.76038	0.945782	0.0433336
LYRM5	-20.4282	-23.535	0.043783
PABPC1L	5.32512	-1.50306	0.043783
GANC	-0.0368494	-9.53927	0.0437987
DHRS7	-6.11323	-5.07957	0.0439063
DENND4C	-4.88815	-9.66613	0.0440626
ACOT13	-1.62013	0.0218919	0.0442983
CDC25B	-20.6182	-23.9784	0.0449593
EPB41	0.243764	7.44118	0.0450984
RPAIN	-3.63892	-3.19392	0.0453349
TCEANC	-20.9595	-21.1776	0.0453349
TAF3	-3.76569	-7.1517	0.0455007
C2orf49	7.438	-0.334467	0.0455739
TRIP12	-0.0240939	-4.30146	0.0456157
FAM43A	-18.284	-25.2848	0.0457162
HIGD2A	4.6128	-1.71647	0.0460385
KDM2A	-0.932682	6.83496	0.0460385
RAB31	4.92908	1.98885	0.046215
ZRANB3	30	2.79774	0.046758
RALY	1.16513	-2.91011	0.0468076
C1orf52	1.17017	-6.46701	0.0468709
ATP5G3	6.63919	5.17248	0.0475906
HEXIM1	-6.21798	-1.09581	0.0475906
LINC00152	5.81484	9.32771	0.0477668
NFAT5	4.78969	4.81671	0.0477668
RPL11	-0.98394	-2.69819	0.0477668
CTD.3018O17.3	-7.25683	-13.7563	0.0478223
SNHG3	-4.50351	-1.0078	0.0478223
ESYT2	4.51777	23.5959	0.0478438
HSD17B10	-6.26356	-6.31078	0.0478438
LIMK1	9.92235	1.80084	0.0478438
SH3BP2	-4.35234	-7.58675	0.0478438
SLC35B1	-4.42375	1.45763	0.0478438
SNORD99	-3.42103	-2.73923	0.0480084
SDCCAG8	-5.48615	3.66811	0.0481466
ASB1	7.43799	-0.49112	0.0483444
GSTO1	-9.83405	-8.18712	0.0483444
SCARNA22	13.6975	6.80843	0.0483444
COG7	18.7606	-3.93482	0.0485066
NR4A2	-3.57952	1.10436	0.0485066
SLAMF1	9.98326	5.07022	0.0486982
AK2	-5.85129	-3.32773	0.0488565
TSEN34	-10.7269	-6.95851	0.0488565
CTD.3193K9.1	-1.50202	-1.61098	0.0489784
ACOT8	25.7717	0.159278	0.0491186
DDX54	0.116471	10.0692	0.0491186
PEX11B	-7.07499	0.432059	0.0491186
SETD5.AS1	-4.0142	-6.1607	0.0496244
C19orf25	-6.41175	-5.01519	0.0496256
GAPDH	2.69261	2.46357	0.0496256
MRVI1.AS1	-22.7338	0	0.0496256
RAP1A	-0.575582	4.84274	0.0496256
UBE2K	6.81643	0.630432	0.0496256
UBE2D4	-3.70923	0.38403	0.0499979
HARS	10.7797	0.712765	0.0501178
RRP12	21.387	0.716215	0.0501178
CCND2	3.22991	-2.53675	0.0504775
LINC00667	-4.07361	-0.51934	0.0511133
PACSIN2	3.18925	8.8512	0.0511133
ZNF318	1.0148	-6.83628	0.0511769
PRB4	-0.0704771	8.01685	0.0513637
UBE2E3	-5.9116	-6.83841	0.0513677
EDEM1	-2.11166	-3.03154	0.0518087
PHF8	-23.1983	-18.6413	0.0521691
DENND3	4.51767	4.53047	0.0522011
PFKL	-5.03822	-0.745624	0.0522011
PSMD7	5.53096	0.498551	0.0522011
TRIM22	-4.60871	-2.55771	0.0522011
UIMC1	-3.96065	-5.49101	0.0523792
SLC25A37	-3.51347	-2.54834	0.0524049
UBE2G2	4.55114	0.0104955	0.0528578
ASB2	6.7126	5.20969	0.0535903
CD2AP	20.2658	-2.07959	0.0539023
CD3G	5.09685	22.0544	0.0539023
GNAI3	-1.9683	-7.28401	0.0539023
KIAA1467	-9.25866	-0.925938	0.0539023
VOPP1	1.00985	6.47423	0.0539642
CTSC	6.18922	2.66015	0.0541828
ZNF83	-3.15599	-4.6142	0.0541828
GPR114	2.00926	5.45488	0.0541839
ATPAF1	-5.85544	-8.83788	0.0543701
EIF1AD	-2.72502	-2.91772	0.0546972
SPINT2	2.16309	6.04546	0.0546972
CLTB	7.75086	4.11688	0.0550457
CAPZB	3.81376	-0.169992	0.0550867
AC093106.4	-1.21273	-1.56117	0.0554698
ZNF708	6.2969	4.33183	0.0554698
PRPF8	-2.53282	0.867933	0.055587
HSH2D	1.36391	4.22292	0.0557818
ZNF263	-8.36584	-5.73051	0.0557818
ABHD17B	18.8756	-5.1378	0.0559377
CCDC53	-1.90293	4.51833	0.0559377
ZRSR2	3.49911	4.97295	0.0559377
CDC16	2.14185	5.22532	0.0561659
RPL30P4	-1.99927	-2.46323	0.0565609
KIAA0930	7.0194	7.45526	0.0566217
BCAR3	8.98913	6.0734	0.0567366
ACAP2	-1.33674	-4.61746	0.0567964
RPS20	-2.12208	-2.11651	0.0567964
C18orf25	-17.1704	-23.1093	0.0571001
C1orf43	-1.92616	3.94153	0.0573404
MRPL18	-4.3633	-0.162463	0.0573404
NDUFB9	2.6299	-1.77389	0.0573404
NSL1	-4.63901	-4.6117	0.0573404
DUSP2	0.693435	3.15763	0.0575145
MIF	0.151185	-2.5593	0.0576923
PRKAG1	4.6157	6.64698	0.0577072
EEF1A1	0.911434	-1.88469	0.0579684
HDAC7	-0.599609	7.55364	0.0581059
EMB	3.42243	3.95145	0.0584397
SMIM20	6.71026	7.96819	0.0584397
UQCR10	-0.677681	2.09758	0.0584397
FAM49B	3.14137	-2.21432	0.0589978
GTF2E2	8.74116	8.03293	0.0589978
HNRNPH2	-4.43963	-1.63589	0.0596156
HSPB1	-3.21045	1.37517	0.0596156
ARL14EP	-4.56661	-5.51271	0.0596203
GBP1	24.5087	3.77689	0.0596203
PHYHD1	7.16139	8.22047	0.0600814
POLR3GL	-8.00326	-2.84593	0.0600814
RP1.159A19.3	-1.34136	-0.300416	0.0600814
SNX14	-4.51178	0.827578	0.061006
ECHDC1	9.51114	4.07216	0.0618155
METTL23	-4.62377	-0.155956	0.0618475
RAB8A	2.74575	-1.23617	0.0618475
MIF4GD	-0.310279	7.86301	0.062142
ATP6V1D	10.0849	15.9936	0.0623371
SF3B1	-3.37446	-4.93649	0.0623371
RRP15	-7.07517	-4.5872	0.0624946
SMIM8	-21.5623	0	0.0625883
CCDC9	-10.1794	-7.04766	0.0629265
RICTOR	-3.26956	0.496262	0.0629265
ROCK1	4.71272	-0.886702	0.0629265
RP5.887A10.1	-5.23913	-0.562594	0.0629265
S1PR1	-21.3746	-24.6232	0.0629265
WRB	17.2594	-4.14386	0.0629475
CNOT4	-1.02803	5.67441	0.0631137
APOA1BP	-6.43342	2.23932	0.0634686
SPCS1	-3.97261	-1.7454	0.0634686
IGHA1	-1.66449	1.19703	0.0636764
CIR1	-3.74647	-3.87282	0.0639311
PTPMT1	6.17962	7.90175	0.0639311
ARL2	6.949	-1.45687	0.0639713
ERCC3	-11.4472	-7.3239	0.0640721
HTN1	3.51283	29.4154	0.0640721
IK	-1.15662	3.43364	0.0640721
LRRC41	-19.3554	-21.6211	0.0640721
PRRC2B	-4.20241	-0.794165	0.0640721
RELT	-3.78833	-5.48279	0.0640721
SYT11	8.67221	8.44202	0.0640721
TRNAU1AP	-1.42251	-3.88553	0.0640721
FIP1L1	-6.15062	0.0344485	0.0641013
TGOLN2	-0.590263	2.51188	0.0645236
PHACTR1	3.31555	-1.19065	0.0654902
BCL7B	-4.41408	0.0573022	0.0656393
MRPL50	-7.23108	-2.9883	0.0656393
ZEB2	-0.325836	3.83335	0.0656393
RP11.138I1.4	-3.17204	-1.34069	0.0658023
TMF1	4.24764	4.26232	0.0664503
RCSD1	-0.333559	-4.53087	0.0664598
IGHA2	-0.484707	3.05299	0.0669724
SLAIN2	-8.61019	-8.65492	0.0669724
CWF19L2	-2.69911	-4.52535	0.0674054
RP11.25I15.1	-0.864822	-1.29676	0.0675839
HOTAIRM1	1.96666	8.64646	0.0676446
RAB37	-8.82461	-7.5079	0.0676446
VPS13C	2.02706	-2.23888	0.0677509
RASSF5	3.41506	6.98401	0.0680076
RP11.553L6.5	-6.15546	4.33452	0.0690782
IER3IP1	-21.4841	-20.5625	0.0691477
STAMBPL1	3.8455	7.11404	0.0692194
PAIP2	-5.30139	-6.17788	0.0693174
GDI2	0.962169	2.83404	0.0695969
AIM1	-2.17849	-7.02973	0.0699581
BET1L	-2.40575	-7.14996	0.0699581
MPG	0.402085	5.68409	0.0704673
BABAM1	-0.77164	-5.43076	0.0706182
CDK5RAP2	-4.97165	-1.46396	0.0706182
NMI	0.882267	5.89882	0.0706182
PLEKHB2	-15.0612	-20.3805	0.0706182
MAF1	1.43585	-5.78145	0.0714581
ZNF32	8.08777	-1.38444	0.0714581
WBP2	0.127039	-2.31797	0.0715074
DEF8	-1.13067	-6.63377	0.0723352
PTPRS	-3.21864	0.986281	0.072668
MFSD1	2.21029	-7.0009	0.0750058
RP11.329B9.4	22.0411	2.54335	0.0750058
UNKL	-1.39277	-6.05887	0.0750647
ZBTB18	-5.18534	-2.00517	0.0752808
ZDHHC24	6.34099	7.63728	0.0752808
NPM1	-0.643976	-2.54391	0.0754806
RP1.182O16.1	-1.6719	-1.51352	0.0754806
BHLHE41	1.61346	7.92126	0.0755443
LSM6	-7.45133	-2.58785	0.0755443
CHMP7	-3.29623	-2.35474	0.0756007
SURF1	-9.43953	-6.42988	0.0756007
TRIM44	0.485383	5.49723	0.0756007
CTBP1	-0.988055	0.968468	0.075707
XAF1	1.16326	5.72866	0.075707
MARCKSL1	-4.61781	-4.83424	0.0758726
GM2A	-1.37615	3.09311	0.076234
MKL1	6.31845	3.69062	0.076234
SPAG9	-2.52577	-7.00566	0.076234
TBCA	0.912476	-4.78589	0.076234
HIAT1	-5.04079	-6.58556	0.0767281
PJA1	-8.99442	-3.41082	0.0769113
SLC25A11	3.59805	6.42142	0.0769349
AEBP2	2.24935	-2.64735	0.0780439
C1orf63	-2.80569	-3.05094	0.0781945
MX2	-0.56969	-3.84173	0.0781945
PCNXL2	-1.54412	3.84326	0.0781945
RP11.543P15.1	-1.05755	-0.959759	0.0781945
SBF1	1.57156	6.2163	0.0781945
C14orf119	-7.5543	-3.89767	0.0783585
CSNK1A1	-8.23116	-2.30608	0.0783585
DAXX	-5.76549	-1.38132	0.0783585
HERPUD2	-0.668059	3.12633	0.0783585
NDUFB2	-2.68078	-0.803147	0.0783585
SFR1	-6.97072	2.02714	0.0783585
SIGLEC10	6.52258	4.94642	0.0783585
TSPAN3	-0.433193	3.14981	0.0783585
CBLL1	-3.23923	1.46454	0.0783715
CLECL1	1.46454	5.17433	0.0783715
G0S2	8.48931	21.2371	0.0783715
PSMA3	-3.31386	-1.84221	0.0783715
DAPP1	3.81074	1.64288	0.0784412
PKIG	0.804912	2.92831	0.0784539
WDR11	-3.85658	0.573224	0.0788373
GMPR2	-1.68659	4.09911	0.0788869
USP1	-10.0112	-6.56122	0.0788869
ARL8A	21.2524	1.26358	0.0791448
CCND3	-4.75073	-6.7536	0.0791448
CHMP1B	-2.16686	0.146968	0.0794629
SBDSP1	-5.0734	0.674368	0.0794629
ACAD9	22.4886	-3.86924	0.079502
HAUS5	-2.37805	2.04497	0.0795348
NHP2L1	-0.610317	-3.54044	0.0795348
RP11.268I9.1	-2.09025	-0.50499	0.0795746
ASF1A	-10.5938	0.274644	0.0796215
FTOP1	-3.50884	20.1716	0.0796215
MGST3	-22.6252	-20.7207	0.0796215
NHLRC3	1.79087	7.93532	0.0796215
PPP1CA	1.40406	-1.29217	0.0796215
XRN1	3.42882	8.89244	0.0796215
SSR2	-4.39994	1.9581	0.0799129
NEDD9	6.00798	1.56694	0.0799992
APOBEC3G	4.47141	2.56568	0.0802482
FAM208A	4.11827	0.6266	0.0802482
RGCC	4.58569	4.34329	0.080377
UBA2	-4.98085	-7.72583	0.080377
PEBP1	2.94129	2.94896	0.0805623
ABHD3	1.79136	6.49383	0.0810982
HSPA1B	0.0129596	1.11045	0.0814253
NSUN5	-0.788268	5.07022	0.0814253
OSBPL8	2.97248	9.87531	0.0814253
PPM1M	8.2467	6.90223	0.0814253
RGS1	1.52643	2.21219	0.0814253
ALDH9A1	-6.35016	-6.31915	0.0818105
H3F3C	-1.3226	0.080431	0.0821387
REXO4	-1.32222	6.1759	0.0821387
ADI1	3.15577	-2.54255	0.0824224
CCDC146	22.244	22.9624	0.0824224
SZRD1	1.85161	-3.85356	0.0826633
CALM2	0.235212	1.88146	0.0827574
HTATSF1	-0.182878	-7.8117	0.0827574
LILRB1	4.07134	-0.697307	0.0828974
MX1	1.63736	4.46011	0.0828974
NSDHL	23.8139	0.59054	0.0828974
POLH	-8.9098	-5.38132	0.0828974
COA4	0.529556	6.96948	0.0830777
SEC23B	-19.2398	-21.6176	0.0831017
C7orf50	-5.73096	-5.37765	0.0831314
GSTM4	-25.2953	-19.8002	0.0838212
TRMT10C	-3.14372	27.3407	0.0839088
LINC00426	-3.372	1.4062	0.0842601
RP11.796E2.4	1.29495	4.34394	0.0845745
TPM3P9	0.190694	-9.68807	0.0846014
COL4A3	-10.0004	-1.24477	0.085463
GUSB	2.69625	-4.46071	0.085463
ORMDL1	-0.529996	2.50128	0.085463
RPL34P34	-1.68394	-1.1608	0.085463
CYB5A	-1.92005	-9.79942	0.0859169
CAPG	1.90975	3.82476	0.0861568
TM2D2	-0.483346	6.6526	0.0861568
OSTC	3.9541	-1.66968	0.087187
USP28	-1.65787	6.1334	0.0873413
DHRSX	-0.0554426	7.99214	0.0875177
ARID1B	-2.90245	-2.32672	0.0879891
ZBTB8OS	0.88612	-3.05834	0.0879891
NISCH	-16.8717	-21.3505	0.0880172
RP5.859M6.1	-0.715066	-1.62966	0.0880172
SNHG12	-1.73162	-2.4899	0.0880172
RPL12P38	-2.19748	-2.81977	0.0890296
TNFRSF1B	3.52394	6.82483	0.0890296
ACIN1	-3.69174	-3.5893	0.0891405
CTSH	1.5687	2.83513	0.0892258
CLIP2	3.80761	6.74738	0.0893044
DYNLT1	4.0353	-1.75858	0.0893044
FANCM	-7.91133	-2.44196	0.0895829
CD27	-3.32599	1.88489	0.0897923
CYC1	3.59325	1.40653	0.0897923
DDB1	-2.31219	2.11944	0.0897923
PITPNM1	-9.9256	-7.5367	0.0897923
KLHL24	4.28284	3.7942	0.089823
ACAD10	-3.93461	1.29005	0.0899545
ZZZ3	6.4567	3.9991	0.0899545
SAP18	-0.763872	3.36691	0.0901704
NAB1	-20.5072	-21.4289	0.0902973
RP11.97C16.1	1.77157	-3.87173	0.0907272
INSIG2	-5.76412	-4.95911	0.0907478
SEL1L	0.600269	4.91213	0.090922
LINC00877	-22.0204	-15.4237	0.0909496
MARCKS	-3.3858	-0.445694	0.0909496
MYO1F	4.83029	1.77311	0.0909496
SCAF11	-0.0405909	2.5469	0.0909496
CSTF2T	-6.21874	-9.27662	0.0911659
MAPKAPK3	-1.82471	-9.07931	0.0911659
RPS27L	-2.62545	2.02784	0.0911659
ETS1	-2.54388	-5.39593	0.091375
OARD1	-7.12885	-5.57641	0.091375
RBM12	-20.9027	-18.6256	0.0914163
MED28	-3.70564	-3.47809	0.0914644
VPS13B	6.74023	4.19631	0.0914644
USP39	-1.8295	2.06666	0.0918216
MTA1	-10.2102	-3.15349	0.0918928
STARD7	-1.47692	2.48219	0.0919662
POLR2D	-22.4092	-22.4404	0.0921141
COX20	-2.43924	-3.95706	0.0922069
ALG13	-7.08983	-4.97053	0.0931459
ALG6	2.25591	8.32368	0.0931459
LCOR	-1.37734	1.11097	0.0932191
PGAM1	17.7504	-2.35335	0.0932191
ST8SIA4	5.63953	2.65296	0.0932191
TMED9	-3.46392	-5.6478	0.0932191
UBE2R2	-3.01165	3.57895	0.0932191
ARHGDIA	-3.33551	-2.81478	0.0942115
RPL22	-3.19812	-3.7034	0.0944244
PARN	6.93784	0.885545	0.0945387
MRPL27	-2.14418	4.4141	0.0951082
HDDC2	-1.96981	6.24106	0.0958008
HNRNPC	-2.5361	-2.81078	0.095822
HPS1	-1.45123	2.44729	0.095822
ZSCAN32	-17.3002	-17.2401	0.095822
DIEXF	8.74411	0.607859	0.0960412
WNK1	7.03374	8.46819	0.0961691
DYRK4	3.38667	2.26205	0.0962512
LAPTM4A	-5.24207	-4.77645	0.0962512
RP11.563N6.6	21.6283	2.19212	0.0962512
ETNK1	2.04631	1.98514	0.0962747
CDK5R1	2.65632	8.75491	0.0962858
MRPL46	-3.85682	0.80532	0.0962858
SF3A3	-8.11879	-4.53177	0.0962858
SMARCA2	5.9189	0.916496	0.0962858
CENPH	-25.2625	-17.1054	0.096322
SEC13	-1.80538	-6.41565	0.0966601
MAP3K7CL	-3.68989	1.0302	0.0966958
RNF130	6.83027	-1.80966	0.0966982
RCN2	-6.69253	-2.39571	0.0973981
GAN	-2.29184	-4.78929	0.098387
NDUFS3	-2.15227	6.33808	0.098387
SUCLG2	-4.344	-5.13355	0.0987517
BTBD9	-5.44941	0.558173	0.0991627
CARS	-4.92069	0.292935	0.0991627
COIL	-22.3472	-21.1449	0.0991627
CSGALNACT1	-8.33612	-3.51634	0.0991627
STAU1	-7.06246	-1.02532	0.0991627
UCP2	2.99617	0.267562	0.0991627
VEZT	-4.36254	1.47932	0.0991627
CYB5R3	3.97504	-0.782292	0.0994284
MRPL41	4.38857	1.69834	0.0994853
RP11.19G24.2	-0.587747	-1.48595	0.0994853
DGUOK	-3.14054	1.16696	0.0995565
MNAT1	-18.9273	-23.7019	0.0995565
NDUFAF3	-5.86274	-6.48858	0.0995565
MT.RNR1	0.395239	1.00237	0.0996727
CD72	-2.51035	-3.75042	0.099949
